# Supplementary material for: Integrated Pathway-Based Approach Identifies Association between Genomic Regions at CTCF and CACNB2 and Schizophrenia
Source: PLoS Genet. 2014 Jun 5;10(6):e1004345. doi: 10.1371/journal.pgen.1004345 (PMC4046913; doi:10.1371/journal.pgen.1004345)
Supplement: Table S6 — Potential functional consequences of CACNB2 associated SNPs. (XLS) [file pgen.1004345.s009.xls]

## Sheet: Sheet1
	P-value (GT)	in LD with	RSquared	MAF	Gene Name	Variant consequence types	RegulomeDB score	eQTL/Gene affected	Motifs	Chromatin_Structure	Bound Protein	Comment
rs12257556	1.604176e-02	genotyped	1	0.45	CACNB2	INTRONIC	1f	ARL5B		FAIRE DNase-seq		Likely to affect binding and linked to expression of a gene target
rs4748474	1.604176e-02	rs12257556	1	0.45	CACNB2	INTRONIC	1f	ARL5B	Tcfap2e	FAIRE DNase-seq		Likely to affect binding and linked to expression of a gene target
rs35803482	4.699391e-02	rs1277729	0.853	0.208	CACNB2	INTRONIC	3a		FOXP1	FAIRE DNase-seq	RAD21 SMC3 CTCF	Less likely to affect binding
rs7897710	9.340704e-03	rs11013044	1	0.117	CACNB2	INTRONIC	3a		Nanog FOXP1	FAIRE DNase-seq	RAD21 SMC3 CTCF	Less likely to affect binding
rs2799573	2.413114e-04	genotyped	1	0.258	CACNB2	INTRONIC	4			FAIRE DNase-seq	JUN MEF2A CDX2 RAD21 SMC3 CTCF JUND	Minimal binding evidence
rs4748465	2.811728e-02	rs10741061	0.915	0.1	CACNB2	INTRONIC	4			DNase-seq	CTCF	Minimal binding evidence
rs7095057	0.0239223	rs7893279	0.908	0.092	CACNB2	INTRONIC	4			FAIRE DNase-seq	JUN JUND	Minimal binding evidence
rs7095057	0.0281173	rs10741061	0.831	0.092	CACNB2	INTRONIC	4			FAIRE DNase-seq	JUN JUND	Minimal binding evidence
rs10734056	0.0239223	rs7893279	0.908	0.092	CACNB2	INTRONIC	5			DNase-seq		Minimal binding evidence
rs10734056	0.0281173	rs10741061	0.831	0.092	CACNB2	INTRONIC	5			DNase-seq		Minimal binding evidence
rs10741019	1.824969e-02	genotyped	1	0.342	CACNB2	INTRONIC	5			DNase-seq		Minimal binding evidence
rs10741061	2.811728e-02	genotyped	1	0.108	CACNB2	INTRONIC	5		Foxj1	FAIRE DNase-seq		Minimal binding evidence
rs10828424	2.932818e-02	genotyped	1	0.358	CACNB2	INTRONIC	5		Gata3	FAIRE DNase-seq		Minimal binding evidence
rs10828528	4.376708e-03	rs11013700	0.825	0.142	CACNB2	INTRONIC	5				SPI1	Minimal binding evidence
rs11013933	3.483311e-02	rs4747344	0.929	0.342	CACNB2	INTRONIC	5				CDX2	Minimal binding evidence
rs11013950	3.483311e-02	rs4747344	1	0.358	CACNB2	INTRONIC	5		C/EBP		CTCF	Minimal binding evidence
rs1277840	4.207821e-03	genotyped	1	0.408	CACNB2	INTRONIC	5				CTCF	Minimal binding evidence
rs1290126	4.207821e-03	rs1277840	0.966	0.4	CACNB2	INTRONIC	5			DNase-seq		Minimal binding evidence
rs1325994	4.693981e-02	rs7913836	0.966	0.4	CACNB2	INTRONIC	5			DNase-seq		Minimal binding evidence
rs17690724	2.811728e-02	rs10741061	0.915	0.1	CACNB2	INTRONIC	5			DNase-seq		Minimal binding evidence
rs2148182	0.0074964	rs1409202	0.8	0.2	CACNB2	INTRONIC	5		OCT-x Oct-1	DNase-seq		Minimal binding evidence
rs2148182	0.00484994	rs1409202	0.8	0.2	CACNB2	INTRONIC	5		OCT-x Oct-1	DNase-seq		Minimal binding evidence
rs2148186	4.693981e-02	rs7913836	0.933	0.408	CACNB2	INTRONIC	5			FAIRE DNase-seq		Minimal binding evidence
rs2182345	0.0074964	rs1409202	1	0.167	CACNB2	INTRONIC	5			FAIRE DNase-seq		Minimal binding evidence
rs2182345	0.00484994	rs1409202	1	0.167	CACNB2	INTRONIC	5			FAIRE DNase-seq		Minimal binding evidence
rs35482639	0.0074964	rs1409202	1	0.167	CACNB2	INTRONIC	5				GATA1	Minimal binding evidence
rs35482639	0.00484994	rs1409202	1	0.167	CACNB2	INTRONIC	5				GATA1	Minimal binding evidence
rs36043776	0.0074964	rs1409202	1	0.167	CACNB2	INTRONIC	5			DNase-seq		Minimal binding evidence
rs36043776	0.00484994	rs1409202	1	0.167	CACNB2	INTRONIC	5			DNase-seq		Minimal binding evidence
rs4748467	2.39223e-02	rs7893279	0.908	0.092	CACNB2	INTRONIC	5			DNase-seq		Minimal binding evidence
rs4748468	2.39223e-02	rs7893279	1	0.1	CACNB2	INTRONIC	5			FAIRE DNase-seq		Minimal binding evidence
rs7084123	8.316254e-03	rs10828623	0.877	0.142	CACNB2	INTRONIC	5				SPI1	Minimal binding evidence
rs7086034	1.604176e-02	rs12257556	0.967	0.458	CACNB2	INTRONIC	5		AREB6 LXR LXRdirectrepeat4	DNase-seq		Minimal binding evidence
rs7090293	1.604176e-02	rs12257556	0.875	0.483	CACNB2	INTRONIC	5		Klf4 CACD	DNase-seq		Minimal binding evidence
rs71497248	0.0074964	rs1409202	1	0.167	N/A	N/A	5				MEIS1	Minimal binding evidence
rs71497248	0.00484994	rs1409202	1	0.167	N/A	N/A	5				MEIS1	Minimal binding evidence
rs71497250	0.0074964	rs1409202	1	0.167	N/A	N/A	5			DNase-seq		Minimal binding evidence
rs71497250	0.00484994	rs1409202	1	0.167	N/A	N/A	5			DNase-seq		Minimal binding evidence
rs7908876	4.693981e-02	rs7913836	0.966	0.4	CACNB2	INTRONIC	5				CDX2	Minimal binding evidence
rs7923938	2.39223e-02	rs7893279	1	0.1	CACNB2	INTRONIC	5		ERRalpha RORalpha1	DNase-seq		Minimal binding evidence
rs983048	2.811728e-02	rs10741061	0.915	0.1	CACNB2	INTRONIC	5		Six6	DNase-seq		Minimal binding evidence
rs10741039	4.693981e-02	rs7913836	0.966	0.4	CACNB2	INTRONIC	6		Oct-1			Minimal binding evidence
rs10764365	3.747858e-02	rs993864	0.871	0.25	CACNB2	INTRONIC	6		AREB6 Pax-6			Minimal binding evidence
rs10764493	2.39223e-02	rs7893279	0.818	0.083	CACNB2	INTRONIC	6		Nanog Foxa2			Minimal binding evidence
rs10764542	1.604176e-02	rs12257556	0.873	0.417	CACNB2	INTRONIC	6		SRF			Minimal binding evidence
rs10828598	4.693981e-02	rs7913836	1	0.392	CACNB2	INTRONIC	6		Ddit3::Cebpa			Minimal binding evidence
rs11013043	9.340704e-03	rs11013044	0.925	0.125	CACNB2	INTRONIC	6		RUNX1 AML			Minimal binding evidence
rs11013317	2.324968e-02	genotyped	1	0.492	CACNB2	INTRONIC	6		CP2/LBP-1c/LSF			Minimal binding evidence
rs11013890	3.483311e-02	rs4747344	0.83	0.317	CACNB2	INTRONIC	6		TP53 p53			Minimal binding evidence
rs11014186	2.811728e-02	rs10741061	0.915	0.1	CACNB2	INTRONIC	6		SMAD			Minimal binding evidence
rs11014196	2.811728e-02	rs10741061	0.915	0.1	CACNB2	INTRONIC	6		STAT1			Minimal binding evidence
rs11592092	0.0074964	rs1409202	0.943	0.175	CACNB2	INTRONIC	6		Gmeb1			Minimal binding evidence
rs11592092	0.00484994	rs11598027	0.943	0.175	CACNB2	INTRONIC	6		Gmeb1			Minimal binding evidence
rs12262563	3.483311e-02	rs4747344	0.895	0.333	CACNB2	INTRONIC	6		Barx1 MEF-2			Minimal binding evidence
rs12416030	4.666788e-03	genotyped	1	0.233	CACNB2	INTRONIC	6		Tcf7l2 Lef1			Minimal binding evidence
rs12416052	1.303315e-02	genotyped	1	0.417	CACNB2	INTRONIC	6		FOXfactors	FAIRE		Minimal binding evidence
rs12767311	0.0074964	rs1409202	1	0.167	CACNB2	INTRONIC	6		POU1F1			Minimal binding evidence
rs12767311	0.0074964	rs1409202	1	0.167	CACNB2	INTRONIC	6		POU1F1			Minimal binding evidence
rs12777225	0.0074964	rs1409202	0.943	0.175	CACNB2	INTRONIC	6		Pax-4			Minimal binding evidence
rs12777225	0.00484994	rs11598027	0.943	0.175	CACNB2	INTRONIC	6		Pax-4			Minimal binding evidence
rs1277729	4.699391e-02	genotyped	1	0.183	CACNB2	INTRONIC	6		POU3F2 Hbp1			Minimal binding evidence
rs1277741	4.088929e-02	rs1277733	0.83	0.217	CACNB2	INTRONIC	6		MEIS1B:HOXA9 MEIS1A:HOXA9			Minimal binding evidence
rs1277763	4.699391e-02	rs1277729	0.947	0.192	CACNB2	INTRONIC	6		Hoxd10 Sox7			Minimal binding evidence
rs1295882	1.713043e-01	genotyped	1	0.217	CACNB2	INTRONIC	6		FOXJ2			Minimal binding evidence
rs1298103	2.395058e-02	genotyped	1	0.067	CACNB2	INTRONIC	6		Osf2 AIRE			Minimal binding evidence
rs1409203	0.0074964	rs1409202	1	0.167	CACNB2	INTRONIC	6		MZF1			Minimal binding evidence
rs1409203	0.00484994	rs11598027	1	0.167	CACNB2	INTRONIC	6		MZF1			Minimal binding evidence
rs1539680	4.699391e-02	rs1277729	0.947	0.192	CACNB2	INTRONIC	6		HNF6 Pbx-1b Pbx-1			Minimal binding evidence
rs16917162	4.816701e-02	genotyped	1	0.167	CACNB2	INTRONIC	6		Sfpi1	FAIRE		Minimal binding evidence
rs16917244	1.751044e-02	genotyped	1	0.167	CACNB2	INTRONIC	6		Cdc5			Minimal binding evidence
rs1757215	4.699391e-02	rs1277729	0.947	0.192	CACNB2	INTRONIC	6		HNF1A HNF1			Minimal binding evidence
rs1998820	2.39223e-02	rs7893279	1	0.1	CACNB2	INTRONIC	6		AIRE Oct-1			Minimal binding evidence
rs2148185	4.693981e-02	rs7913836	0.901	0.417	CACNB2	INTRONIC	6		FOXL1 Oct-1	FAIRE		Minimal binding evidence
rs2209587	2.811728e-02	rs10741061	0.915	0.1	CACNB2	INTRONIC	6		Foxl1 FOXO4 Foxk1 Foxj1 HFH4(FOXJ1) FOXO1 Freac-2 Foxj3 FOXO3A Foxa2 Freac-7 HNF3A Freac-3 FOXO3 FOXA1	FAIRE		Minimal binding evidence
rs2209590	2.811728e-02	rs10741061	0.915	0.1	CACNB2	INTRONIC	6		Foxa2			Minimal binding evidence
rs2482107	3.747858e-02	rs993864	0.911	0.242	CACNB2	INTRONIC	6		HOXC13			Minimal binding evidence
rs2482118	4.699391e-02	rs1277729	0.947	0.192	CACNB2	INTRONIC	6		Sox1			Minimal binding evidence
rs2489198	1.326407e-02	genotyped	1	0.417	CACNB2	INTRONIC	6		FOXP1			Minimal binding evidence
rs2489214	4.173849e-02	genotyped	1	0.275	CACNB2	INTRONIC	6		Elf3 Srf	FAIRE		Minimal binding evidence
rs4747344	3.483311e-02	genotyped	1	0.358	CACNB2	INTRONIC	6		P50:RELA-P65 RBP-Jkappa			Minimal binding evidence
rs4748471	0.0074964	rs1409202	0.943	0.175	CACNB2	INTRONIC	6		IRF-2			Minimal binding evidence
rs4748471	0.00484994	rs11598027	0.943	0.175	CACNB2	INTRONIC	6		IRF-2			Minimal binding evidence
rs61839209	2.424576e-02	rs16917194	0.932	0.133	N/A	N/A	6		Mafk Arid5a			Minimal binding evidence
rs6415974	2.811728e-02	rs10741061	0.915	0.1	CACNB2	INTRONIC	6		Oct-1			Minimal binding evidence
rs6482355	4.207821e-03	rs1277840	0.844	0.45	CACNB2	INTRONIC	6		Nanog BLIMP1 SRY Sox4 Sox11			Minimal binding evidence
rs6482408	2.811728e-02	rs10741061	0.915	0.1	CACNB2	INTRONIC	6		HEN1			Minimal binding evidence
rs7078741	7.522773e-03	genotyped	1	0.408	CACNB2	INTRONIC	6		STAT STATx Ik-3 Ik-1			Minimal binding evidence
rs7080181	0.00420782	rs1277840	0.966	0.417	CACNB2	INTRONIC	6		Zfp128 FOXL1			Minimal binding evidence
rs7080181	0.0469398	rs7913836	0.901	0.417	CACNB2	INTRONIC	6		Zfp128 FOXL1			Minimal binding evidence
rs7083127	1.717862e-04	rs7093791	0.906	0.225	CACNB2	INTRONIC	6		GATA-1			Minimal binding evidence
rs7085332	1.604176e-02	rs12257556	1	0.45	CACNB2	INTRONIC	6		GATA-6 MEF-2			Minimal binding evidence
rs71497249	0.0074964	rs1409202	1	0.167	N/A	N/A	6		Tax/CREB			Minimal binding evidence
rs71497249	0.00484994	rs11598027	1	0.167	N/A	N/A	6		Tax/CREB			Minimal binding evidence
rs72784229	4.088929e-02	rs1277733	0.879	0.275	N/A	N/A	6		Sox11			Minimal binding evidence
rs72786007	4.816701e-02	rs16917162	0.941	0.158	N/A	N/A	6		Zfx			Minimal binding evidence
rs77963678	9.340704e-03	rs11013044	0.92	0.108	N/A	N/A	6		RREB1			Minimal binding evidence
rs7908976	3.483311e-02	rs4747344	1	0.358	CACNB2	INTRONIC	6		Oct-1			Minimal binding evidence
rs7912753	2.811728e-02	rs10741061	0.915	0.1	CACNB2	INTRONIC	6		TBX18 TBX22 Oct-4(POU5F1) Oct-1			Minimal binding evidence
rs7913836	4.693981e-02	genotyped	1	0.392	CACNB2	INTRONIC	6		AhR:Arnt Cart-1			Minimal binding evidence
rs7921548	4.693981e-02	rs7913836	0.966	0.4	CACNB2	INTRONIC	6		Zfx			Minimal binding evidence
rs7923885	4.693981e-02	rs7913836	0.966	0.4	CACNB2	INTRONIC	6		Elf2 Elf4 STAT1 Stat3 STAT5B(homodimer) STAT5A(homodimer) NERF1a			Minimal binding evidence
rs7923996	3.747858e-02	rs993864	0.871	0.25	CACNB2	INTRONIC	6		PXR(PXR:RXR)			Minimal binding evidence
rs10458703	4.376708e-03	rs11013700	0.882	0.15	CACNB2	INTRONIC	7					No Data
rs10734052	2.811728e-02	rs10741061	0.915	0.1	CACNB2	INTRONIC	7					No Data
rs10741041	4.693981e-02	rs7913836	1	0.392	CACNB2	INTRONIC	7					No Data
rs10764437	0.00420782	rs1277840	0.966	0.417	CACNB2	INTRONIC	7					No Data
rs10764437	0.0469398	rs7913836	0.901	0.417	CACNB2	INTRONIC	7					No Data
rs10764440	4.693981e-02	rs7913836	0.933	0.408	CACNB2	INTRONIC	7					No Data
rs10764483	2.811728e-02	rs10741061	0.915	0.1	CACNB2	INTRONIC	7					No Data
rs10828534	4.376708e-03	rs11013700	0.8	0.2	CACNB2	INTRONIC	7					No Data
rs10828623	8.316254e-03	genotyped	1	0.158	CACNB2	INTRONIC	7					No Data
rs10828679	5.052217e-02	genotyped	1	0.1	CACNB2	INTRONIC	7					No Data
rs11012983	9.340704e-03	rs11013044	0.925	0.125	CACNB2	INTRONIC	7					No Data
rs11013044	9.340704e-03	genotyped	1	0.117	CACNB2	INTRONIC	7					No Data
rs11013319	2.324968e-02	rs11013317	0.936	0.492	CACNB2	INTRONIC	7					No Data
rs11013320	2.324968e-02	rs11013317	0.967	0.5	CACNB2	INTRONIC	7					No Data
rs11013700	4.376708e-03	genotyped	1	0.167	CACNB2	INTRONIC	7					No Data
rs11013700	4.376708e-03	genotyped	1	0.167	CACNB2	INTRONIC	7					No Data
rs11013700	4.376708e-03	genotyped	1	0.167	CACNB2	INTRONIC	7					No Data
rs11014185	2.811728e-02	rs10741061	0.915	0.1	CACNB2	INTRONIC	7					No Data
rs1113372	0.00484994	rs11598027	1	0.167	CACNB2	INTRONIC	7					No Data
rs1113372	0.0074964	rs1409202	1	0.167	CACNB2	INTRONIC	7					No Data
rs11592112	0.0074964	rs11598027	0.941	0.158	CACNB2	INTRONIC	7					No Data
rs11592112	0.00484994	rs11598027	0.941	0.158	CACNB2	INTRONIC	7					No Data
rs11595529	0.0074964	rs1409202	1	0.167	CACNB2	INTRONIC	7					No Data
rs11595529	0.00484994	rs11598027	1	0.167	CACNB2	INTRONIC	7					No Data
rs11598027	4.84994e-03	genotyped	1	0.167	CACNB2	INTRONIC	7					No Data
rs11598027	4.84994e-03	genotyped	1	0.167	CACNB2	INTRONIC	7					No Data
rs11599318	0.00484994	rs11598027	1	0.167	CACNB2	INTRONIC	7					No Data
rs11599318	0.0074964	rs1409202	1	0.167	CACNB2	INTRONIC	7					No Data
rs12254796	3.483311e-02	rs4747344	0.862	0.325	CACNB2	INTRONIC	7					No Data
rs12766343	0.0074964	rs1409202	1	0.167	CACNB2	INTRONIC	7					No Data
rs12766343	0.00484994	rs11598027	1	0.167	CACNB2	INTRONIC	7					No Data
rs12771084	1.604176e-02	rs12257556	0.818	0.5	CACNB2	INTRONIC	7					No Data
rs12774837	2.39223e-02	rs7893279	1	0.1	CACNB2	INTRONIC	7					No Data
rs12776325	1.604176e-02	rs12257556	0.967	0.458	CACNB2	INTRONIC	7					No Data
rs1277723	2.022433e-01	genotyped	1	0.242	CACNB2	INTRONIC	7					No Data
rs1277733	4.088929e-02	genotyped	1	0.25	CACNB2	INTRONIC	7					No Data
rs1277742	4.088929e-02	rs1277733	0.957	0.258	CACNB2	INTRONIC	7					No Data
rs1277767	3.311951e-02	genotyped	1	0.233	CACNB2	INTRONIC	7					No Data
rs1325989	2.39223e-02	rs7893279	1	0.1	CACNB2	INTRONIC	7					No Data
rs1325993	4.693981e-02	rs7913836	0.965	0.383	CACNB2	INTRONIC	7					No Data
rs1409202	7.496401e-03	genotyped	1	0.167	CACNB2	INTRONIC	7					No Data
rs1409202	7.496401e-03	genotyped	1	0.167	CACNB2	INTRONIC	7					No Data
rs1409204	0.0074964	rs1409202	1	0.167	CACNB2	INTRONIC	7					No Data
rs1409204	0.00484994	rs11598027	1	0.167	CACNB2	INTRONIC	7					No Data
rs1547168	9.904058e-04	genotyped	1	0.392	CACNB2	INTRONIC	7					No Data
rs1575836	2.811728e-02	rs10741061	0.915	0.1	CACNB2	INTRONIC	7					No Data
rs16917091	3.632911e-02	genotyped	1	0.175	CACNB2	INTRONIC	7					No Data
rs16917194	2.424576e-02	genotyped	1	0.142	CACNB2	INTRONIC	7					No Data
rs16917194	2.424576e-02	genotyped	1	0.142	CACNB2	INTRONIC	7					No Data
rs1750477	1.713335e-02	genotyped	1	0.233	CACNB2	INTRONIC	7					No Data
rs17691888	2.39223e-02	rs7893279	1	0.1	CACNB2	INTRONIC	7					No Data
rs1926026	0.0239223	rs7893279	0.908	0.092	CACNB2	INTRONIC	7					No Data
rs1926026	0.0281173	rs10741061	0.831	0.092	CACNB2	INTRONIC	7					No Data
rs1998821	2.39223e-02	rs7893279	1	0.1	CACNB2	INTRONIC	7					No Data
rs2031570	4.693981e-02	rs7913836	1	0.392	CACNB2	INTRONIC	7					No Data
rs2209588	2.811728e-02	rs10741061	0.915	0.1	CACNB2	INTRONIC	7					No Data
rs2357927	3.747858e-02	rs993864	0.911	0.242	CACNB2	INTRONIC	7					No Data
rs2482117	4.699391e-02	rs1277729	0.947	0.192	CACNB2	INTRONIC	7					No Data
rs2489195	1.326407e-02	rs2489198	0.966	0.408	CACNB2	INTRONIC	7					No Data
rs2489205	4.699391e-02	rs1277729	0.947	0.192	CACNB2	INTRONIC	7					No Data
rs2489206	4.699391e-02	rs1277729	0.947	0.192	CACNB2	INTRONIC	7					No Data
rs2489219	4.088929e-02	rs1277733	1	0.25	CACNB2	INTRONIC	7					No Data
rs34372664	0.0074964	rs11598027	1	0.167	CACNB2	INTRONIC	7					No Data
rs34372664	0.00484994	rs11598027	1	0.167	CACNB2	INTRONIC	7					No Data
rs35255141	0.0074964	rs1409202	0.943	0.175	CACNB2	INTRONIC	7					No Data
rs35255141	0.00484994	rs11598027	0.943	0.175	CACNB2	INTRONIC	7					No Data
rs3905378	0.0074964	rs1409202	1	0.167	CACNB2	INTRONIC	7					No Data
rs3905378	0.00484994	rs11598027	1	0.167	CACNB2	INTRONIC	7					No Data
rs4424572	0.00484994	rs11598027	0.8	0.2	CACNB2	INTRONIC	7					No Data
rs4424572	0.0074964	rs1409202	0.8	0.2	CACNB2	INTRONIC	7					No Data
rs4748453	9.868405e-03	genotyped	1	0.283	CACNB2	INTRONIC	7					No Data
rs4748466	2.39223e-02	rs7893279	1	0.1	CACNB2	INTRONIC	7					No Data
rs58561149	2.811728e-02	rs10741061	0.915	0.1	N/A	N/A	7					No Data
rs61418170	2.424576e-02	rs16917194	0.932	0.133	N/A	N/A	7					No Data
rs6415973	2.811728e-02	rs10741061	0.915	0.1	CACNB2	INTRONIC	7					No Data
rs6482356	4.693981e-02	rs7913836	0.933	0.408	CACNB2	INTRONIC	7					No Data
rs6482368	4.693981e-02	rs7913836	1	0.392	CACNB2	INTRONIC	7					No Data
rs6482409	2.811728e-02	rs10741061	0.915	0.1	CACNB2	INTRONIC	7					No Data
rs7071123	0.0239223	rs7893279	0.908	0.092	CACNB2	INTRONIC	7					No Data
rs7071123	0.0281173	rs10741061	0.831	0.092	CACNB2	INTRONIC	7					No Data
rs7077250	0.00484994	rs11598027	0.943	0.175	CACNB2	INTRONIC	7					No Data
rs7077250	0.0074964	rs1409202	0.943	0.175	CACNB2	INTRONIC	7					No Data
rs7078884	1.604176e-02	rs12257556	0.967	0.458	CACNB2	INTRONIC	7					No Data
rs7085587	1.604176e-02	rs12257556	0.967	0.458	CACNB2	INTRONIC	7					No Data
rs7085933	3.747858e-02	rs993864	0.871	0.25	CACNB2	INTRONIC	7					No Data
rs7090503	7.522773e-03	rs7078741	0.966	0.417	CACNB2	INTRONIC	7					No Data
rs7093791	1.717862e-04	genotyped	1	0.208	CACNB2	INTRONIC	7					No Data
rs7097430	0.00484994	rs11598027	0.943	0.175	CACNB2	INTRONIC	7					No Data
rs7097430	0.0074964	rs1409202	0.943	0.175	CACNB2	INTRONIC	7					No Data
rs71497246	0.0074964	rs1409202	1	0.167	N/A	N/A	7					No Data
rs71497246	0.00484994	rs11598027	1	0.167	N/A	N/A	7					No Data
rs71497247	0.00484994	rs11598027	0.943	0.175	N/A	N/A	7					No Data
rs71497247	0.0074964	rs1409202	0.943	0.175	N/A	N/A	7					No Data
rs72784231	4.088929e-02	rs1277733	0.879	0.275	N/A	N/A	7					No Data
rs73595533	9.340704e-03	rs11013044	1	0.117	N/A	N/A	7					No Data
rs7893279	2.39223e-02	genotyped	1	0.1	CACNB2	INTRONIC	7					No Data
rs7893853	7.4964e-33	rs1409202	0.943	0.175	CACNB2	INTRONIC	7					No Data
rs7893853	0.00484994	rs11598027	0.943	0.175	CACNB2	INTRONIC	7					No Data
rs7896075	6.464312e-03	genotyped	1	0.142	CACNB2	INTRONIC	7					No Data
rs7896075	6.464312e-03	genotyped	1	0.142	CACNB2	INTRONIC	7					No Data
rs7898858	4.693981e-02	rs7913836	0.933	0.408	CACNB2	INTRONIC	7					No Data
rs7911193	4.693981e-02	rs7913836	0.966	0.4	CACNB2	INTRONIC	7					No Data
rs912983	2.39223e-02	rs7893279	1	0.1	CACNB2	INTRONIC	7					No Data
rs9417384	2.932818e-02	rs10828424	1	0.358	CACNB2	INTRONIC	7					No Data
rs9645525	2.120469e-02	genotyped	1	0.467	CACNB2	INTRONIC	7					No Data
rs993864	3.747858e-02	genotyped	1	0.225	CACNB2	INTRONIC	7					No Data
rs993865	2.317042e-02	genotyped	1	0.225	CACNB2	INTRONIC	7					No Data
rs997264	2.811728e-02	rs10741061	0.915	0.1	CACNB2	INTRONIC	7					No Data
